# Supplementary material for: SARS-CoV-2 remodels the Golgi apparatus to facilitate viral assembly and secretion
Source: PLoS Pathog. 2025 Jun 20;21(6):e1013295. doi: 10.1371/journal.ppat.1013295 (PMC12208438; doi:10.1371/journal.ppat.1013295)
Supplement: S1 Table — (XLSX) [file ppat.1013295.s011.xlsx]

## Sheet: Sheet1
REAGENT or RESOURCE	SOURCE	IDENTIFIER
Mouse monoclonal anti-SARS-CoV-2 N	ProSci	Cat# ABIN6952432
Rabbit polyclonal anti-SARS-CoV-2 spike (C terminal)	ProSci	Cat# 3525
Rabbit polyclonal anti-SARS-CoV-2 spike (S1)	ProSci	Cat# 9083
Mouse monoclonal anti-Strep Tag	Qiagen	Cat# 34850; RRID: AB_2810987
Rabbit polyclonal anti-ACE2	Proteintech Group	Cat# 21115-1-AP; RRID: AB_10732845
Rabbit polyclonal anti-Calreticulin	Proteintech Group	Cat# 27298-1-AP; RRID: AB_2880835
Rabbit polyclonal anti-ERGIC53	Proteintech Group	Cat# 13364-1-AP; RRID: AB_2135994
Rabbit polyclonal anti-GPP130	Biolegend	Cat# 923801; RRID: AB_2565442
Mouse monoclonal anti-GM130	BD Biosciences	Cat# 610823; RRID: AB_398142
Rabbit polyclonal anti-GRASP65	Gift from Joachim Seemann	N/A
Rabbit polyclonal anti-GRASP55	Proteintech Group	Cat# 10598-1-AP; RRID: AB_2113473
Rabbit polyclonal anti-GCC88	Proteintech Group	Cat# 16271-1-AP, RRID: AB_2107197
Rabbit polyclonal anti-Golgin-97	Proteintech Group	Cat# 12640-1-AP; RRID: AB_2115315
Rabbit polyclonal anti-GalT	Novus	Cat# NBP1-88654; RRID: AB_11018155
Sheep polyclonal anti-TGN46	Bio-Rab/AbD Serotec	Cat# AHP500; RRID: AB_324049
Mouse monoclonal anti-Golgin-245	BD Biosciences	Cat# 611280; RRID: AB_398809
Rabbit monoclonal anti-Arl1	Abcam	Cat# ab155982
Rabbit polyclonal anti-β-COP	Gift from Felix Wieland	N/A
Rabbit polyclonal anti-Sec31	Gift from Fred Gorelick	N/A
Mouse monoclonal anti-Clathrin heavy chain	Gift from Frances Brodsky	N/A
Mouse monoclonal anti-EEA1	Santa Cruz Biotechnology	Cat#sc-365652; RRID: AB_10850311
Rabbit polyclonal anti-Rab7	Proteintech Group	Cat# 55469-1-AP; RRID: AB_11182831
Rabbit polyclonal anti-LC3B	Cell Signaling Technology	Cat# 2775; RRID: AB_915950
Rabbit polyclonal anti-Cathepsin D	Proteintech Group	Cat# 21327-1-AP; RRID: AB_10733646
Mouse monoclonal anti-LAMP2	DSHB	Cat# H4B4; RRID: AB_2134755
Rabbit polyclonal anti-IGF2R	Proteintech Group	Cat# 20253-1-AP; RRID: AB_10859779
Mouse monoclonal anti-TfR	Thermo Fisher	Cat# 13-6800; RRID: AB_2533029
Rabbit polyclonal anti-E-cadherin	Proteintech Group	Cat# 20874-1-AP; RRID: AB_10697811
Mouse monoclonal anti-alpha-Tubulin	DSHB	Cat# AA4.3; RRID: AB_579793
Mouse monoclonal anti-beta-Actin	Proteintech Group	Cat# 66009-1-lg; RRID: AB_2687938
