# Supplementary material for: SARS-CoV-2 remodels the Golgi apparatus to facilitate viral assembly and secretion
Source: PLoS Pathog. 2025 Jun 20;21(6):e1013295. doi: 10.1371/journal.ppat.1013295 (PMC12208438; doi:10.1371/journal.ppat.1013295)
Supplement: S2 Table — (XLSX) [file ppat.1013295.s012.xlsx]

## Sheet: Sheet1
GRASP55-F	CTCGCAAAGCGTCGAGATCC
GRASP55-R	GTGACTGAGGTCTCTCGCAG
TGN46-F	CAAGGCTGACACAAACCAGC
TGN46-R	GTCATCCTTCTCGCTACCCG
β-Actin-F	GATCATTGCTCCTCCTGAGC
β-Actin-R	ACTCCTGCTTGCTGATCCAC
Nucleocapsid-F	5′-AAGCTGGACTTCCCTATGGTG-3′
Nucleocapsid-R	5′-CGATTGCAGCATTGTTAGCAGG-3′
Spike-F	5′-CAACTGAAATCTATCAGGCCG-3′
Spike-R	5′-ACCAACACCATTAGTGGGTTG-3′
RdRp-F	5′-ACGCTCAAAGCTACTGAGGAGAC-3′
RdRp-R	5′-GGTCTAGGTTTACCAACTTCCC-3′
